# Supplementary material for: Data for health system comparison and assessment in the African Region: A review of 63 indicators available in international databases
Source: J Glob Health. 2024 Jun 21;14:04118. doi: 10.7189/jogh.14.04118 (PMC11191675; doi:10.7189/jogh.14.04118)
Supplement: Online Supplementary Document [file jogh-14-04118-s001.zip]

Archive with 1 entries (1 files):
- jogh-14-04118-s001.xlsx
