# Supplementary material for: Data for health system comparison and assessment in the African Region: A review of 63 indicators available in international databases
Source: J Glob Health. 2024 Jun 21;14:04118. doi: 10.7189/jogh.14.04118 (PMC11191675; doi:10.7189/jogh.14.04118)
Supplement: Online Supplementary Document [file jogh-14-04118-s001.zip › jogh-14-04118-s001.xlsx]

## Sheet: Appendix S1
		Annex I. 47 countries in the WHO African Region
	#	Country Name
	1	Algeria
	2	Angola
	3	Benin
	4	Botswana
	5	Burkina Faso
	6	Burundi
	7	Cabo Verde
	8	Cameroon
	9	Central African Republic
	10	Chad
	11	Comoros
	12	Congo
	13	Cote d'Ivoire
	14	Democratic Republic of Congo
	15	Equatorial Guinea
	16	Eritrea
	17	Eswatini
	18	Ethiopia
	19	Gabon
	20	Gambia
	21	Ghana
	22	Guinea
	23	Guinea Bissau
	24	Kenya
	25	Lesotho
	26	Liberia
	27	Madagascar
	28	Malawi
	29	Mali
	30	Mauritania
	31	Mauritius
	32	Mozambique
	33	Namibia
	34	Niger
	35	Nigeria
	36	Rwanda
	37	Sao Tome and Principe
	38	Senegal
	39	Seychelles
	40	Sierra Leone
	41	South Africa
	42	South Sudan
	43	Togo
	44	Uganda
	45	United Republic of Tanzania
	46	Zambia
	47	Zimbabwe

## Sheet: Appendix S2
Annex II: List of quantitative indicators for whom availability was assessed: overview of findings
Chapter 1: Introduction	Indicator	Database	First available data year	Last available data year	# years available (min.)	# years available (max.)	# years available (mean)	Notes	# years available since 2000 (max.)
Population/demographics
Original HiT indicators	Total population	World Bank. Development Indicators (https://databank.worldbank.org/source/world-development-indicators#)	1960	2022	52	63	62.8	except Eritrea (1960-2011)	23			World Bank. Development Indicators (https://databank.worldbank.org/source/world-development-indicators#)	29
	Population aged 0-14 (% of total)	World Bank. Development Indicators (https://databank.worldbank.org/source/world-development-indicators#)	1960	2022	52	63	62.8	except Eritrea (1960-2011)	23			IMF (https://www.imf.org/external/datamapper/pb@FPP/USA/FRA/JPN/GBR/SWE/ESP/ITA/ZAF/IND)	2
	Population aged 65 and above (% of total)	World Bank. Development Indicators (https://databank.worldbank.org/source/world-development-indicators#)	1960	2022	52	63	62.8	except Eritrea (1960-2011)	23			UNICEF (https://data.unicef.org/resources/data_explorer/unicef_f/?ag=UNICEF&df=MNCH&ver=1.0&dq=DZA+AGO+BEN+BWA+BFA+BDI+CPV+CMR+CAF+TCD+COM+COG+CIV+COD+GNQ+ERI+SWZ+ETH+GAB+GMB+GHA+GIN+GNB+KEN+LSO+LBR+MDG+MWI+MLI+MRT+MUS+MOZ+NAM+NER+NGA+RWA+STP+SEN+SYC+SLE+ZAF+SSD+TGO+UGA+TZA+ZMB+ZWE.MNCH_MMR.......&startPeriod=1970&endPeriod=2020)	1
	Population density (people per km2)	World Bank. Development Indicators (https://databank.worldbank.org/source/world-development-indicators#)	1961	2020	9	60	58.2	except South Sudan (2012-2020), Eritrea (1993-2020)	21			World Health Organization. Global Health Observatory (https://www.who.int/data/gho/data/indicators/indicator-details/GHO/life-expectancy-at-age-60-(years))	10
	Population growth (average annual growth rate)	World Bank. Development Indicators (https://databank.worldbank.org/source/world-development-indicators#)	1961	2021	51	61	60.8	except Eritrea (1961-2011)	22			IHME. Global Health Data Exchange, GBD (https://vizhub.healthdata.org/gbd-results/)	8	8
	Fertility rate, total (births per woman)	World Bank. Development Indicators (https://databank.worldbank.org/source/world-development-indicators#)	1960	2020	28	61	60.3	except Seychelles (1976-2020)	21			World Health Organization. Africa Data Bank (https://aho.afro.who.int/data-bank/af)	5
	Distribution of population (urban, % of total)	World Bank. Development Indicators (https://databank.worldbank.org/source/world-development-indicators#)	1960	2022	52	63	62.8	except Eritrea (1960-2011)	23			World Health Organization. Global Health Expenditure Database (https://apps.who.int/nha/database/Select/Indicators/en)	5	5
	Distribution of population (rural, % of total)	World Bank. Development Indicators (https://databank.worldbank.org/source/world-development-indicators#)	1960	2022	52	63	62.8	except Eritrea (1960-2011)	23			Transparency international	1
Proxy indicators	NA											Afrobarometer (http://afrobarometer.org/data/merged-data)	1
Macroeconomics
Original HiT indicators	GDP per capita (current US$)	World Bank. Development Indicators (https://databank.worldbank.org/source/world-development-indicators#)	1960	2021	8	62	53.3	first data collection year strongly differs across countries: for 30+ countries it was collected in 1960-1969, while South Sudan was most recent in 2008, followed by Liberia in 2000, Sao Tome and Principe 2001. Last collected data for Eritrea was in 2011, for South Sudan in 2015	22			PHCPI (Primary Health Care Performance Initiative) (https://tinyurl.com/2c68bd4e)	2
	GDP per capita, PPP (current US$)	World Bank. Development Indicators (https://databank.worldbank.org/source/world-development-indicators#)	1990	2021	7	32	30.8	except for Eritrea (1992 - 2011), Liberia (2000-2021), Sao Tome and Principe (2001-2021), South Sudan (2008 - 2014)	22				64
	GDP annual growth rate	World Bank. Development Indicators (https://databank.worldbank.org/source/world-development-indicators#)	1961	2021	7	61	51.6	first data collection year strongly differs across countries: for 30 countries it was collected in 1961-1969, newest was collected for South Sudan - in 2009, for Sao Tome and Principe 2002, Liberia in 2001; last collected data: for Eritrea in 2011, for South Sudan - 2015	22
	Public expenditure (government expenditure as % of GDP)	World Bank. Development Indicators (https://databank.worldbank.org/source/world-development-indicators#)	1960	2021	8	62	45.9	n/a for Sao Tome and Principe; first and last collection years strongly differ across countries. Shortest periods are available for Angola (2001-2021), Cabo Verde (2007-2021), Equitorial Guinea (2005-2021), Eritrea (1992-2011), Ethiopia (2011-2021), Liberia (2000-2018), South Sudan (2008-2015), Zambia (2010-2020)	22
	Government deficit/surplus (%of GDP)	International Monetary Fund (IMF) (https://www.imf.org/external/datamapper/pb@FPP/USA/FRA/JPN/GBR/SWE/ESP/ITA/ZAF/IND)	1913	2021	25	106	24	n/a for Botswana, Cameroon, Democratic Republic of Congo, Eritrea, Gambia, Liberia, Malawi, Mali, Mauritania, Mauritius, Mozambique, Sao Tome and Principe, Sieera Leone, South Sudan, Zambia, Zimbabwe; first data collection year strongly differs across countries	22
	General government gross debt (% of GDP)	International Monetary Fund (IMF) (https://www.imf.org/external/datamapper/DEBT1@DEBT/OEMDC/ADVEC/WEOWORLD)	1980	2022	12	43	26.4	first data collection year strongly differs across countries	23
	Unemployment, total (% of labour force)	World Bank. Development Indicators (https://databank.worldbank.org/source/world-development-indicators#)	1991	2021	31	31	30.3	n/a for Seychelles	22
	Poverty rate (Poverty headcount ratio at national poverty lines (% of population))	World Bank. Development Indicators (https://databank.worldbank.org/source/world-development-indicators#)	1985	2020	1	11	3.3	first and last collection years strongly differ across countries	11
	Income inequality (Gini coefficient of disposable income)	World Bank. Development Indicators (https://databank.worldbank.org/source/world-development-indicators#)	1980	2019	1	10	4.3	n/a for Equatorial Guinea and Eritrea, first and last collection years strongly differ across countries	6
Proxy indicators	NA
Health status
Original HiT indicators	Life expectancy at birth, total	World Bank. Development Indicators (https://databank.worldbank.org/source/world-development-indicators#)	1960	2020	41	61	60.6	except Seychelles (1980-2020)	21
	Life expectancy at birth, male	World Bank. Development Indicators (https://databank.worldbank.org/source/world-development-indicators#)	1960	2020	41	61	60.6	except Seychelles (1980-2020)	21
	Life expectancy at birth, female	World Bank. Development Indicators (https://databank.worldbank.org/source/world-development-indicators#)	1960	2020	41	61	60.6	except Seychelles (1980-2020)	21
	Life expectancy at 65 years, male	no data
	Life expectancy at 65 years, female	no data
	Mortality, SDR per 100 000 population (Circulatory diseases)	no data
	Mortality, SDR per 100 000 population (Malignant neoplasms)	no data
	Mortality, SDR per 100 000 population (Communicable diseases)	no data
	Mortality, SDR per 100 000 population (External causes of death)	no data
	Mortality, SDR per 100 000 population (All causes)	no data
	Infant mortality rate (per 1,000 live births)	World Bank. Development Indicators (https://databank.worldbank.org/source/world-development-indicators#)	1960	2020	36	61	56.4	first data collection year strongly differs across countries	21
	Maternal mortality rate (per 100,000 live births)	UNICEF (https://data.unicef.org/resources/data_explorer/unicef_f/?ag=UNICEF&df=MNCH&ver=1.0&dq=DZA+AGO+BEN+BWA+BFA+BDI+CPV+CMR+CAF+TCD+COM+COG+CIV+COD+GNQ+ERI+SWZ+ETH+GAB+GMB+GHA+GIN+GNB+KEN+LSO+LBR+MDG+MWI+MLI+MRT+MUS+MOZ+NAM+NER+NGA+RWA+STP+SEN+SYC+SLE+ZAF+SSD+TGO+UGA+TZA+ZMB+ZWE.MNCH_MMR.......&startPeriod=1970&endPeriod=2020)	2000	2017	18	18	18		18
	Risk Factors affecting health status	no data
Proxy indicators	Life expectancy at 60 years, total	World Health Organization. Global Health Observatory (https://www.who.int/data/gho/data/indicators/indicator-details/GHO/life-expectancy-at-age-60-(years))	1990	2020	6	6	6		4
	Life expectancy at 60 years, male	World Health Organization. Global Health Observatory (https://www.who.int/data/gho/data/indicators/indicator-details/GHO/life-expectancy-at-age-60-(years))	1990	2020	6	6	6		4
	Life expectancy at 60 years, female	World Health Organization. Global Health Observatory (https://www.who.int/data/gho/data/indicators/indicator-details/GHO/life-expectancy-at-age-60-(years))	1990	2020	6	6	6		4
	Mortality (Cardiovascular diseases)	Institute for Health Metrics and Evaluation (IHME). Global Health Data Exchange, GBD (https://vizhub.healthdata.org/gbd-results/)	1990	2019	30	30	30		20
	Mortality (Neoplasms)	Institute for Health Metrics and Evaluation (IHME). Global Health Data Exchange, GBD (https://vizhub.healthdata.org/gbd-results/)	1990	2019	30	30	30		20
	Mortality (Communicable diseases)	Institute for Health Metrics and Evaluation (IHME). Global Health Data Exchange, GBD (https://vizhub.healthdata.org/gbd-results/)	1990	2019	30	30	30		20
	Mortality (Injuries as cause of death)	Institute for Health Metrics and Evaluation (IHME). Global Health Data Exchange, GBD (https://vizhub.healthdata.org/gbd-results/)	1990	2019	30	30	30		20
	Mortality (All causes)	Institute for Health Metrics and Evaluation (IHME). Global Health Data Exchange, GBD (https://vizhub.healthdata.org/gbd-results/)	1990	2019	30	30	30		20
	Risk Factors as causes of death	Institute for Health Metrics and Evaluation (IHME). Global Health Data Exchange, GBD (https://vizhub.healthdata.org/gbd-results/)	1990	2019	30	30	30		20
Chapter 3: Financing
Original HiT indicators	Current health expenditure per capita, PPP (International US$)	World Bank. Development Indicators (https://databank.worldbank.org/source/world-development-indicators#)	2000	2019	3	20	19.4	except for South Sudan (2017-2019) and Zimbabwe (2010-2019)	20
	Current health expenditure as % of GDP	World Bank. Development Indicators (https://databank.worldbank.org/source/world-development-indicators#)	2000	2019	3	20	19.4	except for South Sudan (2017-2019) and Zimbabwe (2010-2019)	20
	Public expenditure on health as % of total expenditure on health	World Bank. Development Indicators (https://databank.worldbank.org/source/world-development-indicators#)	2000	2019	3	20	19.4	except for South Sudan (2017-2019) and Zimbabwe (2010-2019)	20
	Public expenditure on health per capita, PPP (International US$)	World Bank. Development Indicators (https://databank.worldbank.org/source/world-development-indicators#)	2000	2019	3	20	19.4	except for South Sudan (2017-2019) and Zimbabwe (2010-2019)	20
	Private expenditure on health as % of total expenditure on health	World Bank. Development Indicators (https://databank.worldbank.org/source/world-development-indicators#)	2000	2019	3	20	19.4	except for South Sudan (2017-2019) and Zimbabwe (2010-2019)	20
	Public expenditure on health as % of general government expenditure	World Bank. Development Indicators (https://databank.worldbank.org/source/world-development-indicators#)	2000	2019	3	20	19.4	except for South Sudan (2017-2019) and Zimbabwe (2010-2019)	20
	Government health spending as % of GDP	World Bank. Development Indicators (https://databank.worldbank.org/source/world-development-indicators#)	2000	2019	3	20	19.4	except for South Sudan (2017-2019) and Zimbabwe (2010-2019)	20
	OOP payments as % of total expenditure on health	World Bank. Development Indicators (https://databank.worldbank.org/source/world-development-indicators#)	2000	2019	3	20	19.4	except for South Sudan (2017-2019) and Zimbabwe (2010-2019)	20
	OOP payments as % of private expenditure on health	World Health Organization. Integrated African Health Observatory (iAHO) (https://aho.afro.who.int/data-and-statistics/af)	2000	2012	2	13	12.6	except for South Sudan (2017-2019) and Zimbabwe (2010-2019)	13
	Private insurance as % of private expenditure on health	World Health Organization. Integrated African Health Observatory (iAHO) (https://aho.afro.who.int/data-and-statistics/af)	1999	2019	1	10	4.9	n/a for Eswatini and Lesotho	9
	Expenditure on health (as % of current health expenditure), General government, according to function and type of financing (functions: inpatient care, outpatient care, long-term care, pharma, public health, admin and other services)	World Health Organization. Global Health Expenditure Database (https://apps.who.int/nha/database/Select/Indicators/en)	2016	2020	3	5	3.2	n/a for Algeria, Angola, Benin, Equatorial Guinea, Eritrea, Guinea Bissau, Lesotho, Madagascar, Rwanda	5
	Expenditure on health (as % of current health expenditure), Mandatory health insurance, according to function and type of financing (functions: inpatient care, outpatient care, long-term care, pharma, public health, admin and other services)	no data
	Expenditure on health (as % of current health expenditure), Private out-of-pocket, according to function and type of financing (functions: inpatient care, outpatient care, long-term care, pharma, public health, admin and other services)	no data
	Expenditure on health (as % of current health expenditure), Private insurance, according to function and type of financing (functions: inpatient care, outpatient care, long-term care, pharma, public health, admin and other services)	no data
	Expenditure on health (as % of current health expenditure), Other (for example, non-profit institutions serving households), according to function and type of financing (functions: inpatient care, outpatient care, long-term care, pharma, public health, admin and other services)	no data
Proxy indicators	Total health care expenditure by health care functions (US$ millions)	World Health Organization. Global Health Expenditure Database (https://apps.who.int/nha/database/Select/Indicators/en)	2016	2020	2	5	3.2	n/a for Algeria, Angola, Benin, Equatorial Guinea, Eritrea, Guinea Bissau, Lesotho, Madagascar, Rwanda	5
	External health care expenditure by health care functions (US$ millions)	World Health Organization. Global Health Expenditure Database (https://apps.who.int/nha/database/Select/Indicators/en)	2016	2020	2	5	3.1	n/a for Algeria, Angola, Benin, Equatorial Guinea, Eritrea, Guinea Bissau, Lesotho, Madagascar, Rwanda	5
	Domestic/private health care expenditures by health care functions (US$ millions)	World Health Organization. Global Health Expenditure Database (https://apps.who.int/nha/database/Select/Indicators/en)	2016	2020	2	5	3.2	n/a for Algeria, Angola, Benin, Equatorial Guinea, Eritrea, Guinea Bissau, Lesotho, Madagascar, Rwanda	5
Chapter 4: Physical and human resources
Physical resources
Original HiT indicators	Beds in acute hospitals per 100,000 population	World Bank. Development Indicators (https://databank.worldbank.org/source/world-development-indicators#)	1960	2017	1	12	6.8	n/a for South Sudan. First and last data collection years strongly differ	6
	Number, location, size and age of hospitals or other relevant health care infrastructure	World Health Organization. Global Health Observatory (https://apps.who.int/gho/data/view.main.30000)	2010	2013	1	2	1.6	n/a for Algeria, Congo, Equatorial Guinea, Lesotho, Mozambique, Nigeria, Rwanda, South Sudan, United Republic of Tanzania	2
	Facilities: property condition surveys available at various levels of care (primary, secondary, tertiary, intermediate, social care)	no data
	MRI units per 1,000 population	World Health Organization. Global Health Observatory (https://www.who.int/data/gho/data/indicators/indicator-details/GHO/total-density-per-million-population-magnetic-resonance-imaging)	2010	2013	2	2	1.5	n/a for Algeria, Chad, Congo, Equatorial Guinea, Lesotho, Liberia, Mozambique, Nigeria, Rwanda,Sao Tome and Principe, Sierra Leone, South Sudan	2
	CT scanners per 1,000 population	World Health Organization. Global Health Observatory (https://data.oecd.org/healtheqt/computed-tomography-ct-scanners.htm)	2010	2013	2	2	1.6	n/a for Algeria, Congo, Equatorial Guinea, Lesotho, Liberia, Mozambique, Nigeria, Rwanda, Sao Tome and Principe, South Sudan	2
	Information on the number of people accessing the internet for health information	no data
Proxy indicators	Hospitals with capacity to provide their essential health services (from SARA - Service Availability and Readiness Assessment)	World Health Organization. Integrated African Health Observatory (iAHO) (https://aho.afro.who.int/data-and-statistics/af)	2017	2018	1	1	0.04	only data available for Burundi (2017) and Liberia (2018)	1
	Primary care facilities with capacity to provide their essential health services (from SARA - Service Availability and Readiness Assessment)	World Health Organization. Integrated African Health Observatory (iAHO) (https://aho.afro.who.int/data-and-statistics/af)	2015	2019	1	5	0.1	only data available for Liberia (2018) and Nigeria (2015-2019)	5
Human resources
Original HiT indicators	Practising nurses per 100,000 population	no data
	Practising physicians per 100,000 population	no data
Proxy indicators	Number of physicians per 10,000 population	World Health Organization. Global Health Observatory (https://www.who.int/data/gho/data/indicators/indicator-details/GHO/medical-doctors-(per-10-000-population)#:~:text=Available%20statistics%20show%20that%20over%2040%25%20of%20WHO,Health%20workers%20are%20distributed%20unevenly%20across%20the%20globe)	1985	2020	1	20	8.7	first data collection year strongly differs across countries	20
	Number of nurses per 10,000 population	World Health Organization. Global Health Observatory (https://www.who.int/data/gho/data/indicators/indicator-details/GHO/medical-doctors-(per-10-000-population)#:~:text=Available%20statistics%20show%20that%20over%2040%25%20of%20WHO,Health%20workers%20are%20distributed%20unevenly%20across%20the%20globe)	1990	2020	1	22	9.3	first data collection year strongly differs across countries	21
Chapter 5: Provision of services
Original HiT indicators	Public satisfaction scores with the health system	no data
	Number of outpatient contacts	no data
	Average length of stay (hospital)	no data
	Occupancy rates (hospital)	no data
	Day cases as % of total surgery (hospital)	no data
	Local production of pharmaceuticals as % of pharmaceutical expenditure	no data
	Number of pharmacies	no data
	Pharmaceutical expenditure per capita	no data
	Retail price for the most common medications	no data
	Share of generic medicines as % of the market?	no data
Proxy indicators	NA
Chapter 7: Assessment of the health system
Health system governance
Original HiT indicators	Existence of informal payments and tax/contribution evasion (ranking from Transparency International's Corruption Perception Index)	Transparency International (https://www.transparency.org/en/cpi/2010)	1995	2021	9	27	19.4	First data collection year strongly differs across countries.	22
Proxy indicators	NA
Accessibility
Original HiT indicators	Waiting times for elective surgery (cataract surgery, or hip or knee replacement)	no data
	The distribution of health workers across the population	no data
	The distribution of facilities across the population	no data
	Surveys asking people whether they have foregone care for financial reasons	no data
	Unmet needs for a medical examination (due to cost, waiting time, or travel distance), by income quintile	no data
Proxy indicators	"Over the past year, how often, if ever, have you or anyone in your family: Gone without medicines or medical treatment?"	Afrobarometer (http://afrobarometer.org/data/merged-data)	2002	2022	1	8	4	n/a for Algeria, Burundi, Central African Republic, Chad, Comoros, Congo, Democratic Republic of Congo, Equatorial Guinea, Eritrea, Guinea Bissau, Mauritania, Rwanda, Seychelles, South Sudan	8
	Unmet needs for family planning for married women	World Health Organization. Integrated African Health Observatory (iAHO) (https://aho.afro.who.int/data-and-statistics/af)	1990	2019	1	11	2.9	n/a for Algeria, Botswana, Cabo Verde, Equatorial Guinea, Guinea Bissau, Mauritius, Seychelles, South Sudan; first and last collection years strongly differ across countries	9
	Unmet need for contraception (% of married women ages 15-49)	World Bank. Development Indicators (https://databank.worldbank.org/source/world-development-indicators#)	1984	2021	1	13	5.6	n/a for Seychelles; first and last collection years strongly differ across countries	11
	Access barriers due to treatment cost measures (% of women who self-report problems in accessing health care due to cost of treatment)	Primary Health Care Performance Initiative (PHCPI) (https://improvingphc.org/indicator/perceived-access-barriers-due-treatment-costs#?loc=143,12,23,13,11,32,27,24,119,31,28,29,26,42,117,43,46,50,48,49,51,64,74,70,77,89,82,87,88,86,91,92,93,106,115,108,110,139,114,120,130,129,140,141,39&viz=1&ci=false)	2000	2017	1	4	1.6	n/a for Algeria, Botswana, Cabo Verde, Central African Republic, Equatorial Guinea, Guinea Bissau, Mauritania, Mauritius, Seychelles, South Africa, South Sudan; first and last collection years strongly differ across countries	4
Financial protection
Original HiT indicators	Share of households that experienced catastrophic health expenditure	no data
Proxy indicators	Population with household expenditures on health greater than 10% of total household expenditure or income	World Health Organization. Global Health Observatory (https://www.who.int/data/gho/data/indicators/indicator-details/GHO/population-with-household-expenditures-on-health-greater-than-10-of-total-household-expenditure-or-income-(sdg-3-8-2)-(-))	1985	2018	1	9	3	n/a for Algeria, Equatorial Guinea, Eritrea; first collection years strongly differ across countries	8
	Population with household expenditures on health greater than 25% of total household expenditure or income	World Health Organization. Global Health Observatory (https://www.who.int/data/gho/data/indicators/indicator-details/GHO/population-with-household-expenditures-on-health-greater-than-25-of-total-household-expenditure-or-income-(-sdg-indicator-3-8-2)-(-))	1985	2018	1	9	3	n/a for Algeria, Equatorial Guinea, Eritrea; first collection years strongly differ across countries	8
Health care quality
Original HiT indicators	Avoidable hospital admission rates for asthma, chronic obstructive pulmonary disease, congestive heart failure, hypertension, diabetes and diabetes-related complications	no data
	In-hospital mortality rates (deaths within 30 days of admission) for admissions following acute myocardial infarction, haemorrhagic stroke and ischaemic stroke, procedural or postoperative complications	no data
	Cancer survival rates for colon cancer, breast cancer (among women)	no data
	Cancer survival rates for leukaemia (among children)	no data
	Quality of primary care in terms of antibiotic prescribing (overall prescribing volume and proportion of quinolones and cephalosporins among all antibiotics prescribed in primary care)	Primary Health Care Performance Initiative (PHCPI) (https://tinyurl.com/2c68bd4e)	2010	2016	1	2	0.2	Applies to Kenya (2012), Madagaskar (2016), Mozambique (2015), Nigeria (2013), Senegal (2010), Togo (2013), Uganda (2013), United Republic of Tanzania (2010, 2014)	2
Proxy indicators	NA
Health system outcomes
Original HiT indicators	Preventable mortality	no data
	Amenable mortality	no data
	Main causes of amenable mortality	no data
	How the country performs on the Healthcare Access and Quality Index (HAQI)	Institute for Health Metrics and Evaluation (IHME). Global Health Data Exchange, GBD (https://vizhub.healthdata.org/gbd-results/)	1990	2019	7	7	7		5
Proxy indicators	NA
Health system efficiency
Original HiT indicators	Amenable mortality per 100,000 population versus health expenditure per capita	no data
Proxy indicators	HAQI/ health expenditure per capita	Combination of HAQI data (IHME) + exp. Per capita data (GHED)	2000	2019	5	5	5		5

## Sheet: Annex II_other
Annex II: List of quantitative indicators for whom availability was assessed: overview of findings
Chapter 1: Introduction	Indicator	Database	First collected	Last collected	# years collected (min.)	# years collected (max.)	# years collected (mean)	Notes	# years collected since 2000 (max.)
Population/demographics
Original HiT indicators	Total population	World Bank. Development Indicators (https://databank.worldbank.org/source/world-development-indicators#)	1960	2022	52	63	62.8	except Eritrea (1960-2011)	23
	Population aged 0-14 (% of total)	World Bank. Development Indicators (https://databank.worldbank.org/source/world-development-indicators#)	1960	2022	52	63	62.8	except Eritrea (1960-2011)	23
	Population aged 65 and above (% of total)	World Bank. Development Indicators (https://databank.worldbank.org/source/world-development-indicators#)	1960	2022	52	63	62.8	except Eritrea (1960-2011)	23
	Population density (people per km2)	World Bank. Development Indicators (https://databank.worldbank.org/source/world-development-indicators#)	1961	2020	9	60	58.2	except South Sudan (2012-2020), Eritrea (1993-2020)	21
	Population growth (average annual growth rate)	World Bank. Development Indicators (https://databank.worldbank.org/source/world-development-indicators#)	1961	2021	51	61	60.8	except Eritrea (1961-2011)	22
	Fertility rate, total (births per woman)	World Bank. Development Indicators (https://databank.worldbank.org/source/world-development-indicators#)	1960	2020	28	61	60.3	except Seychelles (1976-2020)	21
	Distribution of population (urban, % of total)	World Bank. Development Indicators (https://databank.worldbank.org/source/world-development-indicators#)	1960	2022	52	63	62.8	except Eritrea (1960-2011)	23
	Distribution of population (rural, % of total)	World Bank. Development Indicators (https://databank.worldbank.org/source/world-development-indicators#)	1960	2022	52	63	62.8	except Eritrea (1960-2011)	23
Supplemental indicators	NA
Substitute indicators	NA
Macroeconomics
Original HiT indicators	GDP per capita (current US$)	World Bank. Development Indicators (https://databank.worldbank.org/source/world-development-indicators#)	1960	2021	8	62	53.3	first data collection year strongly differs across countries: for 30+ countries it was collected in 1960-1969, while South Sudan was most recent in 2008, followed by Liberia in 2000, Sao Tome and Principe 2001. Last collected data for Eritrea was in 2011, for South Sudan in 2015	22
	GDP per capita, PPP (current US$)	World Bank. Development Indicators (https://databank.worldbank.org/source/world-development-indicators#)	1990	2021	7	32	30.8	except for Eritrea (1992 - 2011), Liberia (2000-2021), Sao Tome and Principe (2001-2021), South Sudan (2008 - 2014)	22
	GDP annual growth rate	World Bank. Development Indicators (https://databank.worldbank.org/source/world-development-indicators#)	1961	2021	7	61	51.6	first data collection year strongly differs across countries: for 30 countries it was collected in 1961-1969, newest was collected for South Sudan - in 2009, for Sao Tome and Principe 2002, Liberia in 2001; last collected data: for Eritrea in 2011, for South Sudan - 2015	22
	Public expenditure (government expenditure as % of GDP)	World Bank. Development Indicators (https://databank.worldbank.org/source/world-development-indicators#)	1960	2021	8	62	45.9	n/a for Sao Tome and Principe; first and last collection years strongly differ across countries. Shortest periods are available for Angola (2001-2021), Cabo Verde (2007-2021), Equitorial Guinea (2005-2021), Eritrea (1992-2011), Ethiopia (2011-2021), Liberia (2000-2018), South Sudan (2008-2015), Zambia (2010-2020)	22
	Government deficit/surplus (%of GDP)	IMF (https://www.imf.org/external/datamapper/pb@FPP/USA/FRA/JPN/GBR/SWE/ESP/ITA/ZAF/IND)	1913	2021	25	106	24	n/a for Botswana, Cameroon, Democratic Republic of Congo, Eritrea, Gambia, Liberia, Malawi, Mali, Mauritania, Mauritius, Mozambique, Sao Tome and Principe, Sieera Leone, South Sudan, Zambia, Zimbabwe; first data collection year strongly differs across countries	22
	General government gross debt (% of GDP)	IMF (https://www.imf.org/external/datamapper/DEBT1@DEBT/OEMDC/ADVEC/WEOWORLD)	1980	2022	12	43	26.4	first data collection year strongly differs across countries	23
	Unemployment, total (% of labour force)	World Bank. Development Indicators (https://databank.worldbank.org/source/world-development-indicators#)	1991	2021	31	31	30.3	n/a for Seychelles	22
	Poverty rate (Poverty headcount ratio at national poverty lines (% of population))	World Bank. Development Indicators (https://databank.worldbank.org/source/world-development-indicators#)	1985	2020	1	11	3.3	first and last collection years strongly differ across countries	11
	Income inequality (Gini coefficient of disposable income)	World Bank. Development Indicators (https://databank.worldbank.org/source/world-development-indicators#)	1980	2019	1	10	4.3	n/a for Equatorial Guinea and Eritrea, first and last collection years strongly differ across countries	6
Supplemental indicators	NA
Subsitute indicators	NA
Health status
Original HiT indicators	Life expectancy at birth, total	World Bank. Development Indicators (https://databank.worldbank.org/source/world-development-indicators#)	1960	2020	41	61	60.6	except Seychelles (1980-2020)	21
	Life expectancy at birth, male	World Bank. Development Indicators (https://databank.worldbank.org/source/world-development-indicators#)	1960	2020	41	61	60.6	except Seychelles (1980-2020)	21
	Life expectancy at birth, female	World Bank. Development Indicators (https://databank.worldbank.org/source/world-development-indicators#)	1960	2020	41	61	60.6	except Seychelles (1980-2020)	21
	Life expectancy at 65 years, male	no data
	Life expectancy at 65 years, female	no data
	Mortality, SDR per 100 000 population (Circulatory diseases)	no data
	Mortality, SDR per 100 000 population (Malignant neoplasms)	no data
	Mortality, SDR per 100 000 population (Communicable diseases)	no data
	Mortality, SDR per 100 000 population (External causes of death)	no data
	Mortality, SDR per 100 000 population (All causes)	no data
	Infant mortality rate (per 1,000 live births)	World Bank. Development Indicators (https://databank.worldbank.org/source/world-development-indicators#)	1960	2020	36	61	56.4	first data collection year strongly differs across countries	21
	Maternal mortality rate (per 100,000 live births)	UNICEF: https://data.unicef.org/resources/data_explorer/unicef_f/?ag=UNICEF&df=MNCH&ver=1.0&dq=DZA+AGO+BEN+BWA+BFA+BDI+CPV+CMR+CAF+TCD+COM+COG+CIV+COD+GNQ+ERI+SWZ+ETH+GAB+GMB+GHA+GIN+GNB+KEN+LSO+LBR+MDG+MWI+MLI+MRT+MUS+MOZ+NAM+NER+NGA+RWA+STP+SEN+SYC+SLE+ZAF+SSD+TGO+UGA+TZA+ZMB+ZWE.MNCH_MMR.......&startPeriod=1970&endPeriod=2020	2000	2017	18	18	18		18
	Risk Factors affecting health status	no data
Supplemental indicators	Life expectancy at 60 years, total	Global Health Observatory: https://www.who.int/data/gho/data/indicators/indicator-details/GHO/life-expectancy-at-age-60-(years)	1990	2020	6	6	6		4
	Life expectancy at 60 years, male	Global Health Observatory: https://www.who.int/data/gho/data/indicators/indicator-details/GHO/life-expectancy-at-age-60-(years)	1990	2020	6	6	6		4
	Life expectancy at 60 years, female	Global Health Observatory: https://www.who.int/data/gho/data/indicators/indicator-details/GHO/life-expectancy-at-age-60-(years)	1990	2020	6	6	6		4
	Mortality (Cardiovascular diseases)	Global Health Data Exchange: https://vizhub.healthdata.org/gbd-results/	1990	2019	30	30	30		20
	Mortality (Neoplasms)	Global Health Data Exchange: https://vizhub.healthdata.org/gbd-results/	1990	2019	30	30	30		20
	Mortality (Communicable diseases)	Global Health Data Exchange: https://vizhub.healthdata.org/gbd-results/	1990	2019	30	30	30		20
	Mortality (Injuries as cause of death)	Global Health Data Exchange: https://vizhub.healthdata.org/gbd-results/	1990	2019	30	30	30		20
	Mortality (All causes)	Global Health Data Exchange: https://vizhub.healthdata.org/gbd-results/	1990	2019	30	30	30		20
	Risk Factors as causes of death	Global Health Data Exchange: https://vizhub.healthdata.org/gbd-results/	1990	2019	30	30	30		20
Substitute indicators	NA
Chapter 3: Financing
Original HiT indicators	Current health expenditure per capita, PPP (International US$)	World Bank. Development Indicators (https://databank.worldbank.org/source/world-development-indicators#)	2000	2019	3	20	19.4	except for South Sudan (2017-2019) and Zimbabwe (2010-2019)	20
	Current health expenditure as % of GDP	World Bank. Development Indicators (https://databank.worldbank.org/source/world-development-indicators#)	2000	2019	3	20	19.4	except for South Sudan (2017-2019) and Zimbabwe (2010-2019)	20
	Public expenditure on health as % of total expenditure on health	World Bank. Development Indicators (https://databank.worldbank.org/source/world-development-indicators#)	2000	2019	3	20	19.4	except for South Sudan (2017-2019) and Zimbabwe (2010-2019)	20
	Public expenditure on health per capita, PPP (International US$)	World Bank. Development Indicators (https://databank.worldbank.org/source/world-development-indicators#)	2000	2019	3	20	19.4	except for South Sudan (2017-2019) and Zimbabwe (2010-2019)	20
	Private expenditure on health as % of total expenditure on health	World Bank. Development Indicators (https://databank.worldbank.org/source/world-development-indicators#)	2000	2019	3	20	19.4	except for South Sudan (2017-2019) and Zimbabwe (2010-2019)	20
	Public expenditure on health as % of general government expenditure	World Bank. Development Indicators (https://databank.worldbank.org/source/world-development-indicators#)	2000	2019	3	20	19.4	except for South Sudan (2017-2019) and Zimbabwe (2010-2019)	20
	Government health spending as % of GDP	World Bank. Development Indicators (https://databank.worldbank.org/source/world-development-indicators#)	2000	2019	3	20	19.4	except for South Sudan (2017-2019) and Zimbabwe (2010-2019)	20
	OOP payments as % of total expenditure on health	World Bank. Development Indicators (https://databank.worldbank.org/source/world-development-indicators#)	2000	2019	3	20	19.4	except for South Sudan (2017-2019) and Zimbabwe (2010-2019)	20
	OOP payments as % of private expenditure on health	WHO Africa Data Bank (https://aho.afro.who.int/data-bank/af)	2000	2012	2	13	12.6	except for South Sudan (2017-2019) and Zimbabwe (2010-2019)	13
	Private insurance as % of private expenditure on health	WHO Africa Data Bank (https://aho.afro.who.int/data-bank/af)	1999	2019	1	10	4.9	n/a for Eswatini and Lesotho	9
	Expenditure on health (as % of current health expenditure), General government, according to function and type of financing (functions: inpatient care, outpatient care, long-term care, pharma, public health, admin and other services)	World Health Organization (https://apps.who.int/nha/database/Select/Indicators/en)	2016	2020	3	5	3.2	n/a for Algeria, Angola, Benin, Equatorial Guinea, Eritrea, Guinea Bissau, Lesotho, Madagascar, Rwanda	5
	Expenditure on health (as % of current health expenditure), Mandatory health insurance, according to function and type of financing (functions: inpatient care, outpatient care, long-term care, pharma, public health, admin and other services)	no data
	Expenditure on health (as % of current health expenditure), Private out-of-pocket, according to function and type of financing (functions: inpatient care, outpatient care, long-term care, pharma, public health, admin and other services)	no data
	Expenditure on health (as % of current health expenditure), Private insurance, according to function and type of financing (functions: inpatient care, outpatient care, long-term care, pharma, public health, admin and other services)	no data
	Expenditure on health (as % of current health expenditure), Other (for example, non-profit institutions serving households), according to function and type of financing (functions: inpatient care, outpatient care, long-term care, pharma, public health, admin and other services)	no data
Supplemental indicators	NA
Substitute indicators	Total health care expenditure by health care functions (US$ millions)	World Health Organization (https://apps.who.int/nha/database/Select/Indicators/en)	2016	2020	2	5	3.2	n/a for Algeria, Angola, Benin, Equatorial Guinea, Eritrea, Guinea Bissau, Lesotho, Madagascar, Rwanda	5
	External health care expenditure by health care functions (US$ millions)	World Health Organization (https://apps.who.int/nha/database/Select/Indicators/en)	2016	2020	2	5	3.1	n/a for Algeria, Angola, Benin, Equatorial Guinea, Eritrea, Guinea Bissau, Lesotho, Madagascar, Rwanda	5
	Domestic/private health care expenditures by health care functions (US$ millions)	World Health Organization (https://apps.who.int/nha/database/Select/Indicators/en)	2016	2020	2	5	3.2	n/a for Algeria, Angola, Benin, Equatorial Guinea, Eritrea, Guinea Bissau, Lesotho, Madagascar, Rwanda	5
Chapter 4: Physical and human resources
Physical resources
Original HiT indicators	Beds in acute hospitals per 100,000 population	World Bank. Development Indicators (https://databank.worldbank.org/source/world-development-indicators#)	1960	2017	1	12	6.8	n/a for South Sudan. First and last data collection years strongly differ	6
	Number, location, size and age of hospitals or other relevant health care infrastructure	World Health Organization (https://apps.who.int/nha/database/Select/Indicators/en)	2010	2013	1	2	1.6	n/a for Algeria, Congo, Equatorial Guinea, Lesotho, Mozambique, Nigeria, Rwanda, South Sudan, United Republic of Tanzania	2
	Facilities: property condition surveys available at various levels of care (primary, secondary, tertiary, intermediate, social care)	no data
	MRI units per 1,000 population	World Health Organization (https://apps.who.int/nha/database/Select/Indicators/en)	2010	2013	2	2	1.5	n/a for Algeria, Chad, Congo, Equatorial Guinea, Lesotho, Liberia, Mozambique, Nigeria, Rwanda,Sao Tome and Principe, Sierra Leone, South Sudan	2
	CT scanners per 1,000 population	World Health Organization (https://apps.who.int/nha/database/Select/Indicators/en)	2010	2013	2	2	1.6	n/a for Algeria, Congo, Equatorial Guinea, Lesotho, Liberia, Mozambique, Nigeria, Rwanda, Sao Tome and Principe, South Sudan	2
	Information on the number of people accessing the internet for health information	no data
Supplemental indicators	NA
Substitute indicators	Hospitals with capacity to provide their essential health services (from SARA - Service Availability and Readiness Assessment)	WHO Africa Data Bank (https://aho.afro.who.int/ind/af?ind=147&dim=106&dom=Clinical%20services%20capacity%20across%20clincal%20services&cc=af&ci=1&cn=Afro%20Region)	2017	2018	1	1	0.04	only data available for Burundi (2017) and Liberia (2018)	1
	Primary care facilities with capacity to provide their essential health services (from SARA - Service Availability and Readiness Assessment)	WHO Africa Data Bank (https://aho.afro.who.int/ind/af?ind=147&dim=106&dom=Clinical%20services%20capacity%20across%20clincal%20services&cc=af&ci=1&cn=Afro%20Region)	2015	2019	1	5	0.1	only data available for Liberia (2018) and Nigeria (2015-2019)	5
Human resources
Original HiT indicators	Practising nurses per 100,000 population	no data
	Practising physicians per 100,000 population	no data
Supplemental indicators	Number of physicians per 10,000 population	World Health Organization (https://apps.who.int/nha/database/Select/Indicators/en)	1985	2020	1	20	8.7	first data collection year strongly differs across countries	20
	Number of nurses per 10,000 population	World Health Organization (https://apps.who.int/nha/database/Select/Indicators/en)	1990	2020	1	22	9.3	first data collection year strongly differs across countries	21
Substitute indicators	NA
Chapter 5: Provision of services
Original HiT indicators	Public satisfaction scores with the health system	no data
	Number of outpatient contacts	no data
	Average length of stay (hospital)	no data
	Occupancy rates (hospital)	no data
	Day cases as % of total surgery (hospital)	no data
	Local production of pharmaceuticals as % of pharmaceutical expenditure	no data
	Number of pharmacies	no data
	Pharmaceutical expenditure per capita	no data
	Retail price for the most common medications	no data
	Share of generic medicines as % of the market?	no data
Supplemental indicators	NA
Substitute indicators	NA
Chapter 7: Assessment of the health system
Health system governance
Original HiT indicators	Existence of informal payments and tax/contribution evasion (ranking from Transparency International's Corruption Perception Index)	Transparency International (https://www.transparency.org/en/cpi/2010)	1995	2021	9	27	19.4	First data collection year strongly differs across countries.	22
Supplemental indicators	NA
Substitute indicators	NA
Accessibility
Original HiT indicators	Waiting times for elective surgery (cataract surgery, or hip or knee replacement)	no data
	The distribution of health workers across the population	no data
	The distribution of facilities across the population	no data
	Surveys asking people whether they have foregone care for financial reasons	no data
	Unmet needs for a medical examination (due to cost, waiting time, or travel distance), by income quintile	no data
Supplemental indicators	"Over the past year, how often, if ever, have you or anyone in your family: Gone without medicines or medical treatment?"	Afrobarometer (http://afrobarometer.org/data/merged-data)	2002	2022	1	8	4	n/a for Algeria, Burundi, Central African Republic, Chad, Comoros, Congo, Democratic Republic of Congo, Equatorial Guinea, Eritrea, Guinea Bissau, Mauritania, Rwanda, Seychelles, South Sudan	8
Substitute indicators	Unmet needs for family planning for married women	WHO Africa Data Bank (https://aho.afro.who.int/data-bank/af)	1990	2019	1	11	2.9	n/a for Algeria, Botswana, Cabo Verde, Equatorial Guinea, Guinea Bissau, Mauritius, Seychelles, South Sudan; first and last collection years strongly differ across countries	9
	Unmet need for contraception (% of married women ages 15-49)	World Bank. Development Indicators (https://databank.worldbank.org/source/world-development-indicators#)	1984	2021	1	13	5.6	n/a for Seychelles; first and last collection years strongly differ across countries	11
	Access barriers due to treatment cost measures (% of women who self-report problems in accessing health care due to cost of treatment)	PHCPI (Primary Health Care Performance Initiative) (https://improvingphc.org/indicator/perceived-access-barriers-due-treatment-costs#?loc=143,12,23,13,11,32,27,24,119,31,28,29,26,42,117,43,46,50,48,49,51,64,74,70,77,89,82,87,88,86,91,92,93,106,115,108,110,139,114,120,130,129,140,141,39&viz=1&ci=false)	2000	2017	1	4	1.6	n/a for Algeria, Botswana, Cabo Verde, Central African Republic, Equatorial Guinea, Guinea Bissau, Mauritania, Mauritius, Seychelles, South Africa, South Sudan; first and last collection years strongly differ across countries	4
Financial protection
Original HiT indicators	Share of households that experienced catastrophic health expenditure	no data
Supplemental indicators	Population with household expenditures on health greater than 10% of total household expenditure or income	Global Health Observatory (https://www.who.int/data/gho/data/indicators/indicator-details/GHO/population-with-household-expenditures-on-health-greater-than-10-of-total-household-expenditure-or-income-(sdg-3-8-2)-(-))	1985	2018	1	9	3	n/a for Algeria, Equatorial Guinea, Eritrea; first collection years strongly differ across countries	8
	Population with household expenditures on health greater than 25% of total household expenditure or income	Global Health Observatory (https://www.who.int/data/gho/data/indicators/indicator-details/GHO/population-with-household-expenditures-on-health-greater-than-25-of-total-household-expenditure-or-income-(-sdg-indicator-3-8-2)-(-))	1985	2018	1	9	3	n/a for Algeria, Equatorial Guinea, Eritrea; first collection years strongly differ across countries	8
Substitute indicators	NA
Health care quality
Original HiT indicators	Avoidable hospital admission rates for asthma, chronic obstructive pulmonary disease, congestive heart failure, hypertension, diabetes and diabetes-related complications	no data
	In-hospital mortality rates (deaths within 30 days of admission) for admissions following acute myocardial infarction, haemorrhagic stroke and ischaemic stroke, procedural or postoperative complications	no data
	Cancer survival rates for colon cancer, breast cancer (among women)	no data
	Cancer survival rates for leukaemia (among children)	no data
	Quality of primary care in terms of antibiotic prescribing (overall prescribing volume and proportion of quinolones and cephalosporins among all antibiotics prescribed in primary care)	PHCPI (Primary Health Care Performance Initiative) (https://tinyurl.com/2c68bd4e)	2010	2016	1	2	0.2	Applies to Kenya (2012), Madagaskar (2016), Mozambique (2015), Nigeria (2013), Senegal (2010), Togo (2013), Uganda (2013), United Republic of Tanzania (2010, 2014)	2
Supplemental indicators	NA
Substitute indicators	NA
Health system outcomes
Original HiT indicators	Preventable mortality	no data
	Amenable mortality	no data
	Main causes of amenable mortality	no data
	How the country performs on the Healthcare Access and Quality Index (HAQI)	https://ghdx.healthdata.org/gbd-2019	1990	2019	7	7	7		5
Supplemental indicators	NA
Substitute indicators	NA
Health system efficiency
Original HiT indicators	Amenable mortality per 100,000 population versus health expenditure per capita	no data
Supplemental indicators	NA
Substitute indicators	HAQI/ health expenditure per capita	Combination of HAQI data + exp. Per capita data	2000	2019	5	5	5		5

## Sheet: full
	Indicator
Chapter 1: Introduction			Chapter 4: Phyisical and human resources
Population/demographics			Physical resources
Total population			Beds in acute hospitals per 100,000 population
Population aged 0-14 (% of total)			Number, location, size and age of hospitals or other relevant health care infrastructure
Population aged 65 and above (% of total)			Facilities: property condition surveys available at various levels of care
Population density (people per km2)			MRI units per 1,000 population
Population growth (average annual growth rate)			CT scanners per 1,000 population
Fertility rate, total (births per woman)			Information on the number of people accessing the internet for health information
Distribution of population (urban, % of total)			Human resources
Distribution of population (rural, % of total)			Practising nurses per 100,000 population
Macroeconomics			Practising physicians per 100,000 population
GDP per capita (current US$)			Chapter 5: Provision of Services
GDP per capita, PPP (current US$)			Public satisfaction scores with the health system
GDP annual growth rate			Number of outpatient contacts
Public expenditure (government expenditure as % of GDP)			Average length of stay (hospital)
Government deficit/surplus (%of GDP)			Occupancy rates (hospital)
General government gross debt (% of GDP)			Day cases as % of total surgery (hospital)
Unemployment, total (% of labour force)			Local production of pharmaceuticals as % of pharmaceutical expenditure
Poverty rate (Poverty headcount ratio at national poverty lines (% of population))			Number of pharmacies
Income inequality (Gini coefficient of disposable income)			Pharmaceutical expenditure per capita
Health status			Retail price for the most common medications
Life expectancy at birth, total			Share of generic medicines as % of the market?
Life expectancy at birth, male			Chapter 7: Assessment of the Health System
Life expectancy at birth, female			Health system governance
Life expectancy at 65 years, male			Existence of informal payments and tax/contribution evasion (ranking from Transparency International's Corruption Perception Index)
Life expectancy at 65 years, female			Accessibility
Mortality, SDR per 100 000 population (Circulatory diseases)			Waiting times for elective surgery (cataract surgery, or hip or knee replacement)
Mortality, SDR per 100 000 population (Malignant neoplasms)			The distribution of health workers and facilities across the population
Mortality, SDR per 100 000 population (Communicable diseases)			Surveys asking people whether they have foregone care for financial reasons
Mortality, SDR per 100 000 population (External causes of death)			Unmet needs for a medical examination (due to cost, waiting time, or travel distance), by income quintile
Mortality, SDR per 100 000 population (All causes)			Financial protection
Infant mortality rate (per 1,000 live births)			Share of households that experienced catastrophic health expenditure
Maternal mortality rate (per 100,000 live births)			Health care quality
Risk Factors affecting health status			Avoidable hospital admission rates for asthma, COPD, CHF, hypertension, diabetes and diabetes-related complications
Chapter 3: Financing			In-hospital mortality rates (deaths within 30 days of admission) for admissions following AMI, haemorrhagic stroke and ischaemic stroke, procedural or postoperative complications
Current health expenditure per capita, PPP (International US$)			Cancer survival rates for colon cancer, breast cancer (among women)
Current health expenditure as % of GDP			Cancer survival rates for leukaemia (among children)
Public expenditure on health as % of total expenditure on health			Quality of primary care in terms of antibiotic prescribing (overall prescribing volume and proportion of quinolones and cephalosporins among all antibiotics prescribed in primary care)
Public expenditure on health per capita, PPP (International US$)			Health system outcomes
Private expenditure on health as % of total expenditure on health			Preventable mortality
Public expenditure on health as % of general government expenditure			Amenable mortality
Government health spending as % of GDP			Main causes of amenable mortality
OOP payments as % of total expenditure on health			How the country performs on the Healthcare Access and Quality Index (HAQI)
OOP payments as % of private expenditure on health			Health system efficiency
Private insurance as % of private expenditure on health			Amenable mortality per 100,000 population versus health expenditure per capita
Expenditure on health (as % of CHE), General government, according to function and type of financing
Expenditure on health (as % of CHE), Mandatory health insurance, according to function and type of financing
Expenditure on health (as % of current health expenditure), Private out-of-pocket, according to function and type of financing
Expenditure on health (as % of CHE), Private insurance, according to function and type of financing
Expenditure on health (as % of CHE), Other, according to function and type of financing
						No data available
Notes: AMI - acute myocardial infarction; CHE - current health expenditure;CHF - congestive health failure; COPD - chronic obstructive pulmonary disorder						Data found supplemental indicators
						Data found for original HiT indicators

## Sheet: chap 1
Chapter 1: Introduction
Population/demographics
Total population
Population aged 0-14 (% of total)
Population aged 65 and above (% of total)
Population density (people per km2)
Population growth (average annual growth rate)
Fertility rate, total (births per woman)
Distribution of population (urban, % of total)
Distribution of population (rural, % of total)
Macroeconomics
GDP per capita (current US$)
GDP per capita, PPP (current US$)
GDP annual growth rate
Public expenditure (government expenditure as % of GDP)
Government deficit/surplus (%of GDP)
General government gross debt (% of GDP)
Unemployment, total (% of labour force)
Poverty rate (Poverty headcount ratio at national poverty lines (% of population))
Income inequality (Gini coefficient of disposable income)
Health status
Life expectancy at birth, total
Life expectancy at birth, male
Life expectancy at birth, female
Life expectancy at 65 years, male
Life expectancy at 65 years, female
Mortality, SDR per 100 000 population (Circulatory diseases)
Mortality, SDR per 100 000 population (Malignant neoplasms)
Mortality, SDR per 100 000 population (Communicable diseases)
Mortality, SDR per 100 000 population (External causes of death)
Mortality, SDR per 100 000 population (All causes)
Infant mortality rate (per 1,000 live births)
Maternal mortality rate (per 100,000 live births)
Risk Factors affecting health status

## Sheet: chap 3
Chapter 3: Financing
Current health expenditure per capita, PPP (International US$)
Current health expenditure as % of GDP
Public expenditure on health as % of total expenditure on health
Public expenditure on health per capita, PPP (International US$)
Private expenditure on health as % of total expenditure on health
Public expenditure on health as % of general government expenditure
Government health spending as % of GDP
OOP payments as % of total expenditure on health
OOP payments as % of private expenditure on health
Private insurance as % of private expenditure on health
Expenditure on health (as % of CHE), General government, according to function and type of financing
Expenditure on health (as % of CHE), Mandatory health insurance, according to function and type of financing
Expenditure on health (as % of current health expenditure), Private out-of-pocket, according to function and type of financing
Expenditure on health (as % of CHE), Private insurance, according to function and type of financing
Expenditure on health (as % of CHE), Other, according to function and type of financing

## Sheet: chap 4
Chapter 4: Phyisical and human resources
Physical resources
Beds in acute hospitals per 100,000 population
Number, location, size and age of hospitals or other relevant health care infrastructure
Facilities: property condition surveys available at various levels of care (primary, secondary, tertiary, intermediate, social care)
MRI units per 1,000 population
CT scanners per 1,000 population
Information on the number of people accessing the internet for health information
Human resources
Practising nurses per 100,000 population
Practising physicians per 100,000 population

## Sheet: chap 5
Chapter 5: Provision of Services
Public satisfaction scores with the health system
Number of outpatient contacts
Average length of stay (hospital)
Occupancy rates (hospital)
Day cases as % of total surgery (hospital)
Local production of pharmaceuticals as % of pharmaceutical expenditure
Number of pharmacies
Pharmaceutical expenditure per capita
Retail price for the most common medications
Share of generic medicines as % of the market?

## Sheet: chap 7
Chapter 7: Assessment of the Health System
Health system governance
Existence of informal payments and tax/contribution evasion (ranking from Transparency International's Corruption Perception Index)
Accessibility
Waiting times for elective surgery (cataract surgery, or hip or knee replacement)
The distribution of health workers and facilities across the population
Surveys asking people whether they have foregone care for financial reasons
Unmet needs for a medical examination (due to cost, waiting time, or travel distance), by income quintile
Financial protection
Share of households that experienced catastrophic health expenditure
Health care quality
Avoidable hospital admission rates for asthma, chronic obstructive pulmonary disease, congestive heart failure, hypertension, diabetes and diabetes-related complications
In-hospital mortality rates (deaths within 30 days of admission) for admissions following acute myocardial infarction, haemorrhagic stroke and ischaemic stroke, procedural or postoperative complications
Cancer survival rates for colon cancer, breast cancer (among women)
Cancer survival rates for leukaemia (among children)
Quality of primary care in terms of antibiotic prescribing (overall prescribing volume and proportion of quinolones and cephalosporins among all antibiotics prescribed in primary care)
Health system outcomes
Preventable mortality
Amenable mortality
Main causes of amenable mortality
How the country performs on the Healthcare Access and Quality Index (HAQI)
Health system efficiency
Amenable mortality per 100,000 population versus health expenditure per capita

## Sheet: Tabelle1
Annex III: List of total available indicators, including original HIT indicators and supplemental indicators
	Suggested indicators	Available indicators
Chapter 1: Introduction
Population/demographics
Template indicators	8	8
Supplemental indicators	0	0			Category
Subtotal	8	8			Indicator	Available	Not available
Macroeconomic
Template indicators	9	9
Supplemental indicators	0
Subtotal	9	9
Health status
Template indicators	13	5
Supplemental indicators	0	9
Subtotal	13	14
CHAPTER 1 TOTAL	30	31
Chapter 3: Financing
Template indicators	15	11
Supplemental indicators	0	3
CHAPTER 3 TOTAL	15	14
Chapter 4: Physical and human resources
Physical resources
Template indicators	6	4
Supplemental indicators	0	2
Subtotal	6	6
Human resources
Template indicators	2	0
Supplemental indicators	0	2
Subtotal	2	2
CHAPTER 4 TOTAL	8	8
Chapter 5: Provision of services
Template indicators	10	0
Supplemental indicators	0	0
CHAPTER 5 TOTAL	10	0
Chapter 7: Assessment of the health system
Health system governance
Template indicators	1	1
Supplemental indicators	0	0
Subtotal	1	1
Accessibility
Template indicators	4	0
Supplemental indicators	0	3
Subtotal	4	3
Financial protection
Template indicators	1	0
Supplemental indicators	0	3
Subtotal	1	3
Health care quality
Template indicators	5	1
Supplemental indicators	0	0
Subtotal	5	1
Health system outcomes
Template indicators	4	1
Supplemental indicators	0	0
Subtotal	4	1
Health system efficiency
Template indicators	1	0
Supplemental indicators	0	1
Subtotal	1	1
CHAPTER 7 TOTAL	16	10
TOTAL	79	63

[truncated: 13 more sheets: Tabelle3, Tabelle4, Tabelle5, Annex III, Table 2, Tabelle8, Figure 3_final, Figure 6_final, Table 2 for paper, Figure 3_other, Chapter 4, Chapter 5, Chapter 7]
